# Supplementary material for: Structural mechanism of BRD4-NUT and p300 bipartite interaction in propagating aberrant gene transcription in chromatin in NUT carcinoma
Source: Nat Commun. 2023 Jan 24;14:378. doi: 10.1038/s41467-023-36063-5 (PMC9870903; doi:10.1038/s41467-023-36063-5)
Supplement: Supplementary file 4 — Source Data [file 41467_2023_36063_MOESM4_ESM.zip]

Archive with 5 entries (4 files):
- Source Data/
- Source Data/203_Figures-quantitative-Raw-data_NCOMMS-22-25872A_20221225_FINAL.xlsx
- __MACOSX/Source Data/._203_Figures-quantitative-Raw-data_NCOMMS-22-25872A_20221225_FINAL.xlsx
- Source Data/202_Figures-Raw-data_NCOMMS-22-25872A_20221225_FINAL.pdf
- __MACOSX/Source Data/._202_Figures-Raw-data_NCOMMS-22-25872A_20221225_FINAL.pdf
