# Supplementary material for: Structural mechanism of BRD4-NUT and p300 bipartite interaction in propagating aberrant gene transcription in chromatin in NUT carcinoma
Source: Nat Commun. 2023 Jan 24;14:378. doi: 10.1038/s41467-023-36063-5 (PMC9870903; doi:10.1038/s41467-023-36063-5)
Supplement: Supplementary file 4 — Source Data [file 41467_2023_36063_MOESM4_ESM.zip › Source Data/203_Figures-quantitative-Raw-data_NCOMMS-22-25872A_20221225_FINAL.xlsx]

## Sheet: Fig1d
Fig1D	Relaive MBP-TAZ2 bound amount (Normalized by GST)
	GST	346-480	470-592	346-376	377-418	419-470
1	1	21.8132	0.991799	1.06187	10.8173	10.1337
2	1	18.8751	0.856805	1.05541	11.8188	10.8209
3	1	29.4937	1.24945	0.732566	30.5343	19.304

## Sheet: Fig3a,3b,3d,3e
Fig3A	Total area (μm2)
NUT (300-700)	0.6uM	1.3uM	2.5uM	5.0uM
1	0.312643	5.58279	6.77057	33.9912
2	0.318857	5.99336	7.8775	42.5956
3	0.414786	6.00014	7.5405	32.1201
Fig3B	Total area (μm2)
NaCl (mM)	50	150	250	400
1	0.663643	6.77057	6.73736	9.07721
2	0.6315	7.8775	6.83586	6.431
3	0.527286	7.5405	4.96993	7.26986
Fig3D	Total area (μm2)
NUT/TAZ2 ratio	1:0	1:1	1:2	1:3
1	0	29.136	37.35	35.816
2	0	26.237	43.326	55.5
3	0	30.365	50.006	47.455
4	0	28.415	52.363	48.862
Fig3E	Intensity of HMW bands
Incubation	30min	4h	8h	24h
1	10215.6	21420	33874.5	41105.3
2	22951.1	26215.3	43782.5	57609.9
3	16213.4	23934.7	38619.5	49660.6

## Sheet: Fig4b
Fig 4b, Puncta Area (um2)
	WT	del 1	del 2	del F1c
mean	20.5666	5.87934	4.6251	4.40687
1	12.364	4.444	5.021	7.148
2	21.41	2.694	2.165	5.98
3	13.299	4.663	4.663	4.721
4	19.956	6.39	2.437	5.455
5	13.041	8.516	5.312	7.839
6	14.544	5.698	3.018	1.974
7	26.493	7.367	2.747	7.61
8	15.373	9.613	4.311	2.942
9	23.127	4.888	2.775	1.059
10	19.608	4.63	6.08	2.995
11	18.082	3.352	3.734	1.135
12	29.95	4.234	5.469	3.8
13	20.051	3.772	8.721	3.653
14	28.677	5.307	3.691	6.123
15	17.271	7.095	6.561	2.117
16	21.749	7.93	4.144	5.317
17	16.227	4.358	3.61	1.774
18	13.261	5.603	3.333	2.995
19	17.991	3.014	7.811	3.343
20	25.873	5.884	4.535	5.059
21	21.777	7.62	4.506	7.806
22	14.167	6.8	8.378	3.929
23	22.049	8.912	5.744	2.556
24	30.16	5.307	5.579	5.908
25	21.858	7.787	5.097	3.209
26	21.095	2.604	2.832	4.807
27	27.518	8.945	4.148	6.433
28	21.057	2.546	2.685	6.518
29	31.037	6.89	3.614	2.222
30	17.934	9.241	6.032	5.779

## Sheet: Fig5a
Fig 5a, BRD4-NUT and deletion mutants WB
P300	EV	WT	△TAD1	△TAD2	△F1C
1	1	0.833173	0.812537	0.973394	0.922425
2	1	1.33889	1.27196	1.15359	1.34618
3	1	1.0367	1.0533	1.09829	1.05633
P value		0.660436	0.910651	0.973589	0.850711
Ave	1	1.06959	1.04593	1.07509	1.10831
P300AC	EV	WT	△TAD1	△TAD2	△F1C
1	1	2.66	0.92	1.34	0.92
2	1	2.61	0.99	1.18	0.94
3	1	1.97	1.09	1.2	1.19
P value		0.0032	0.0035	0.0068	0.0043
Ave	1	2.41	1	1.24	1.02
H3K27AC	EV	WT	△TAD1	△TAD2	△F1C
1	1	5.47	1.96	2.09	2.09
2	1	4.7	1.42	1.15	1.09
3	1	5.52	2.52	1.26	0.81
P value		0.0001	0.0014	0.0007	0.0012
Ave	1	5.23	1.97	1.5	1.33
H3K56AC	EV	WT	△TAD1	△TAD2	△F1C
1	1	1.09	1.3	1.4	1.4
2	1	0.94	0.96	0.87	0.85
3	1	1.04	0.92	0.85	0.93
P value		0.5885	0.7981	0.9573	0.8643
Ave	1	1.03	1.06	1.04	1.06
H3K18AC	EV	WT	△TAD1	△TAD2	△F1C
1	1	5.96	2.03	1.09	0.79
2	1	4.88	1.68	1.47	2.13
3	1	5.44	2.3	1.88	1.34
P value		0.0001	0.0007	0.0005	0.0013
Ave	1	5.43	2	1.48	1.42
H4K12AC	EV	WT	△TAD1	△TAD2	△F1C
1	1	1.07	1.03	1.11	1.06
2	1	1.25	1.07	1.03	0.74
3	1	0.76	0.72	0.77	0.76
P value		0.85	0.6538	0.7505	0.378
Ave	1	1.03	0.94	0.97	0.85

## Sheet: Fig5b
Fig 5b, BRD4-NUT in-vitro HAT
	EV	WT	△TAD1	△TAD2	△F1C
p300ac	1	12.91	1.72	0.9	1.19
	1	14.74	1.19	1.24	1.15
	1	14.22	1.93	2.28	2.23
Ave	1	13.95	1.61	1.47	1.52
P value		0	0	0.0001	0
H3K27ac	1	1.98	0.63	0.45	0.34
	1	2.16	1.06	0.9	0.53
	1	1.62	1.03	0.95	0.75
Ave	1	1.92	0.9	0.77	0.54
P value		0.0043	0.0082	0.0067	0.0022
H3K18ac	1	5.75	1.46	1.08	2.25
	1	3.39	1.4	1.07	1.05
	1	5.93	2.07	1.56	2.01
Ave	1	5.02	1.64	1.23	1.77
P value		0.0079	0.0161	0.0104	0.022
H3K56ac	1	2.28	0.97	0.81	0.79
	1	3.58	1.15	0.84	0.91
	1	1.9	0.62	0.48	0.43
Ave	1	2.59	0.91	0.71	0.71
P value		0.0353	0.0344	0.0227	0.0237

## Sheet: Fig6a
Fig 6a, ALX1 mRNA levels from RNA-seq datasets
HCC1359	H661	A549	HCC2429	PER-403	TC-797
7.22882	7.33092	6.9542	12.2061	11.6032	6.82744
6.10532	7.67735	8.16089	9.67687	11.3558	6.60718

## Sheet: Fig6b
Fig 6b, ALX1 mRNA levels after BRD4-NUT knockdown in RNA-seq datasets
PER-403 cell line			TC-797 cell line
control	siNUT		control	siNUT
11.6037	10.5388		6.6219	6.63038
11.3564	10.6472		6.84009	6.32265

## Sheet: Fig6c,6e
Fig6C	Relative mRNA expressrion				Fig6C	Relative mRNA expressrion				Fig6C	Relative mRNA expressrion
ALX1	EV	WT	ΔF1c		TP63	EV	WT	ΔF1c		SOX2	EV	WT	ΔF1c
1	1	4.31	1.44324		1	1	742.716	593.594		1	1	3.40267	1.66248
2	1	3.57	0.96		2	1	776.047	610.283		2	1	2.96562	1.22405
3	1	3.41	1.24		3	1	675.312	553.87		3	1	3.05605	1.8425
Fig6E	EV		WT		△F1c			Fig6E	EV		WT		△F1c			Fig6E	EV		WT		△F1c			Fig6E	EV			WT			△F1c
FLAG	1	2	1	2	1	2		BRD4L	1	2	1	2	1	2		p300	1	2	1	2	1	2		H3K27ac	1	2	3	1	2	3	1	2	3
P1	2.54495	0.661727	4.77644	2.89649	4.74906	1.62936		P1	1.73424	3.73465	4.13429	3.67474	3.28898	2.38002		P1	9.06036	4.75541	12.2347	3.27063	9.53281	2.06991		P1	1.40488	0.221767	0.360613	2.32744	0.783903	0.837108	0.520193	0.231719	0.410425
P2	2.11058	2.81079	2.48389	1.68682	2.74659	2.48683		P2	2.11546	8.8416	3.75195	13.5884	2.66532	5.33063		P2	4.4063	14.2501	16.4829	11.9829	10.123	9.03945		P2	1.43772	0.14264	0.176188	1.09334	0.248058	0.226904	0.829579	0.0976514	0.210982
P3	5.16096	0.777891	12.8106	7.64389	12.9449	2.38002		P3	6.65439	8.1925	18.2645	17.0414	8.44233	9.8786		P3	8.69128	3.0728	19.0656	10.6755	8.55184	2.9273		P3	1.55505	3.94616	2.39251	7.20374	5.29787	3.21203	4.63891	3.93706	2.44278
P4	1.20384	0.227033	1.68094	2.52154	1.96016	0.899778		P4	6.25195	3.66626	7.71486	4.15344	6.41289	2.39657		P4	1.6969	1.016	1.96732	1.25084	1.1118	1.14438		P4	3.29539	1.59157	1.3901	4.96599	2.62457	1.86196	3.12484	2.04266	1.70352
P5	2.66532	0.573411	3.55357	5.35532	5.54418	2.22577		P5	9.5421	8.8416	14.4297	9.9934	10.8853	5.6607		P5	7.77891	3.0166	13.0222	4.4267	7.65411	1.5083		P5	3.63961	8.05816	3.9683	13.2576	12.256	6.35027	6.9827	9.08687	4.64342
P6	0.0952353	0.00749931	0.192902	0.0868282	0.149786	0.0231043		P6	0.444721	0	0.310136	0	0.30942	0		P6	1.59428	0	0.540701	0	1.11695	0		P6	1.20619	0.216202	0.420018	1.1189	0.47811	0.684672	0.585247	0.304346	0.486954

## Sheet: Fig7a,7b,7c
Fig7A	Relative mRNA expressrion				Fig7A	Relative mRNA expressrion				Fig7A	Relative mRNA expressrion				Fig7A	Relative mRNA expressrion
SNAIL	EV	WT	ΔF1c		Vimentin	EV	WT	ΔF1c		E-cad	EV	WT	ΔF1c		N-Cad	EV	WT	ΔF1c
1	1	2.11	1.08		1	1	2.93	1.64		1	1	0.48858	0.678626		1	1	1.5	1.02
2	1	2	1.2		2	1	2.34	1.34		2	1	0.8	1.11		2	1	1.31	0.81
3	1	2.07	1.26		3	1	2.12	1.59		3	1	0.9	1.08		3	1	1.35	1.01
Fig7B	Relative Protein expressrion				Fig7B	Relative Protein expressrion				Fig7B	Relative Protein expressrion				Fig7B	Relative Protein expressrion				Fig7B	Relative Protein expressrion
ALX1	EV	WT	ΔF1c		Snail	EV	WT	ΔF1c		Vimentin	EV	WT	ΔF1c		E-cad	EV	WT	ΔF1c		N-cad	EV	WT	ΔF1c
1	1	2.09023	1.19253		1	1	3.35741	1.1108		1	1	2.04626	1.06856		1	1	0.515941	0.900339		1	1	1.29021	0.838405
2	1	1.58605	1.06322		2	1	2.20207	0.663068		2	1	3.00878	1.74841		2	1	0.781916	1.17806		2	1	1.70837	1.29935
3	1	1.43758	0.922971		3	1	1.7257	0.673081		3	1	2.52199	1.2408		3	1	0.677669	0.961685		3	1	1.51689	0.951811
Fig7C	Migration Capability
	EV	WT	ΔF1c
1	100.126	195.013	90.9397
2	100.086	162.079	74.3322
3	99.8758	188.839	120.268

## Sheet: Fig7d,7e
Fig 7D, knockdown cMYC, ALX1, NUTM1 with siRNA
mRNA (relative)	siCtrl			siMYC			siALX1			siNUTM1
MYC	1	1	1	0.656782	0.782925	0.720104	1.22781	0.895025	0.942666	0.589617	0.413941	0.572001
ALX1	1	1	1	0.96223	1.13589	0.999904	0.433794	0.368964	0.583093	0.781622	0.775642	0.763142
NUTM1	1	1	1	0.958021	0.848965	1.01979	1.24708	0.991877	0.926603	0.283407	0.310509	0.4255
Fig 7E, WB of Involucrin, a differencation marker, after knockdwon ALX1, NUTM1 and cMYC
Rel. Densitometry (Involcurin/GAPDH)	siCtrl	siALX1	siNutm1	siMyc
	1	1.31988	2.60328	2.87632
	1	1.46913	2.07106	2.18113
	1	1.51687	2.13697	3.27349

[truncated: 8 more sheets: ED-Fig4a,4f, ED-Fig5c, ED-Fig5e, ED-Fig5f, ED-Fig6b, ED-Fig7d, Ed-Fig7e, ED-Fig8b]
